# Supplementary material for: Impact of malaria on glutathione peroxidase levels: a systematic review and meta-analysis
Source: Sci Rep. 2023 Aug 25;13:13928. doi: 10.1038/s41598-023-41056-x (PMC10457399; doi:10.1038/s41598-023-41056-x)
Supplement: Supplementary file 3 — Supplementary Table S2. [file 41598_2023_41056_MOESM3_ESM.xlsx]

## Sheet: Sheet1
Impact of malaria on glutathione peroxidase levels: A systematic review and meta-analysis Running title: Glutathione peroxidase in malaria patients Manas Kotepui1, Aongart Mahittikorn2*, Nsoh Godwin Anabire3,4, Kwuntida Uthaisar Kotepui1* 1Medical Technology, School of Allied Health Sciences, Walailak University, Tha Sala, Nakhon Si Thammarat, Thailand 2Department of Protozoology, Faculty of Trop…
Table S2. Details of studies included in the review
No.	Authors	Publication year	Year ranges	Study design	Study location	Continent	Year of conduction	Participants (n)	Plasmodium spp.	Mean age in any groups	Age range (years)	Age groups	Clinical malaria	Clinical malaria (symptomatic or asymptomatic)	Qualitative synthesis of GSH peroxidase	GSH peroxidase (mean, SD) or median with range	N_malaria	Mean_malaria	SD_malaria	N_control	Mean_control	SD_control	Parasitemia in each groups (parasites/uL)	Method for malaria	Method for GSH peroxidase
1	Atiba et al., 2021	2021	2010-2023	Cross-sectional study	Nigeria	Africa	2020	Patients with malaria (192), uninfected controls (52)	P. falciparum	Not specified	All age groups	All age groups	Not specified	Not specified	1. GSH peroxidase levels were lower in malaria than uninfected controls.2. GSH peroxidase was negatively associated with parasite density.	Patients with P. falciparum malaria (192): parasitemia 1+(138): 2981.00 ± 1551.18 U/L, parasitemia 2+(54): 2406.41 ± 1272.1 U/L, uninfected controls (52): 5229.85 ± 2957.95	192	2819.39	1497.33	52	5229.85	2957.95	Not specified	Microscopy	Paglia and Valentine (1967)
2	Atiku et al., 2019	2019	2010-2023	Cross-sectional study	Uganda	Africa	2015-2016	Sickle cell disease malaria positive (54), malaria positive (51), malaria negative (51), SCD control (51), uninfected controls (51)	P. falciparum	Not specified	Not specified	Not specified	Non-severe malaria	Symptomatic malaria	1. GSH peroxidase levels were lower in malaria than uninfected controls. 2. GSH peroxidase was not significantly associated with parasite density.	Sickle cell disease malaria positive (54): 0.344 ± 0.0802 units/ml, malaria positive (51): 0.412 ± 0.0962 units/ml, SCD control (51): 0.530 ± 0.0115 units/ml, uninfected controls (51): 0.615 ± 0.0824 units/ml	51	0.412	0.09	51	0.615	0.08	Not specified	Microscopy	Ursini F (1985)
3	Babalola et al., 2020	2020	2010-2023	Cross-sectional study	Nigeria	Africa	Not specified	Patients with malaria (63), uninfected controls (67)	P. falciparum	Not specified	Not specified	Not specified	Symptomatic and asymptomatic malaria	Symptomatic and asymptomatic malaria	1. GSH peroxidase levels were higher in malaria than uninfected controls.2. GSH peroxidase was negatively associated with parasite density. 3. No difference in GSH peroxidase levels between symptomatic and asymptomatic malaria.	Malaria (63): 0.31 ± 0.24 μ/L, symptomatic malaria (30): 0.27 ± 0.22, asymptomatic malaria (33): 0.23 ± 0.11, uninfected controls (67): 0.19 ± 0.16 μ/L	63	0.31	0.24	67	0.19	0.16	Not specified	Microscopy	Rotruck et al. (1986)
4	Bilgin et al., 2012	2012	2010-2023	Case-control study	Turkey	Asia	Not specified	Patients with malaria (91), uninfected controls (52)	P. vivax	Patients with P. vivax malaria (91): male (47): 28.6±9.8, female (44): 29.3±9.4, uninfected controls (52): male (27): 29.1±9.9, female (25): 28.9±9.2	15-46 years	Adults	Not specified	Not specified	GSH peroxidase levels were lower in malaria than uninfected controls.	Patients with P. vivax malaria (91): 49.6 ± 3.2 U/g Hb, uninfected controls (52): 62.3 ± 4.3 U/g H	91	49.6	3.2	52	62.3	4.3	Not specified	Microscopy	Beutle (1975)
5	Das BS and Nanda NK, 1999	1999	Before 2000	Cohort study	India	Asia	1994-1995	Patients with malaria (102), uninfected controls (50)	P. falciparum	Patients with P. falciparum malaria(102): 7.91 ± 2.68, controls (50): 7.38 ± 2.62	2–12 years	Children	Symptomatic malaria	Symptomatic malaria	No difference in GSH peroxidase levels between malaria and uninfected controls	Patients with P. falciparum malaria (102) at Initial examination: 35 ± 6.7 μg/g Hb, at Follow-up examination: 36.8 ± 6.2 μg/g Hb, controls (50): 36.1 ± 7.1 μg/g Hb	102	35	6.7	50	36.1	7.1	Not specified	Microscopy	Randox Laboratories Ltd, Antrim, Northern Ireland.
6	Delmas-Beauvieux et al., 1995	1995	Before 2000	Cross-sectional study	France	Europe	Not specified	Patients with malaria (28), uninfected controls (26)	P. falciparum	Not specified	20-55 years	Adults	Non-severe malaria	Symptomatic malaria	1. No difference in GSH peroxidase levels between malaria and uninfected controls. 2. No difference in GSH peroxidase levels between different parasite density.	Patients with P. falciparum malaria (28): infestation < 1% (13): 38.60 ± 4.60 U/g Hb, infestation > 1% (15): 36.55 ± 4.35 U/g Hb, uninfected controls (26): 31.91 ± 0.25 U/g Hb	28	37.5	4.51	26	31.91	0.25	Not specified	Microscopy	Randox test combination (Grumlin, UK)
7	Erel et al., 2001	2001	2000-2009	Cross-sectional study	Turkey	Asia	Not specified	Patients with malaria (60), uninfected controls (50)	P. vivax	Not specified	14-37 years	Adults	Severe malaria	Symptomatic malaria	GSH peroxidase levels were lower in malaria than uninfected controls.	Patients with P. vivax malaria (60): 41.84 ± 10.75 U/g protein of platelets, uninfected controls (50): 47.41 ± 5.61 U/g protein of platelets	60	41.84	10.75	50	47.41	5.61	Not specified	Microscopy	Paglia and Valentine (1967)
8	Olaniyan et al., 2016	2016	2010-2023	Experimental study	Nigeria	Africa	2014-2015	Patients with malaria (48), uninfected controls (50)	Not specified	Not specified	29-47 years	Adults	Not specified	Not specified	GSH peroxidase levels were lower in malaria than uninfected controls.	Patients with malaria: before treatment (48): 214 ± 5.1 U/l, uninfected controls (50): 277 ± 6.2 U/l	48	214	5.1	50	277	6.2	Not specified	Microscopy	Abcam’s GPx assay kit (Abcam, UK)
9	Oluba OM, 2019	2019	2010-2023	Cohort study	Nigeria	Africa	2015	Patients with malaria (50), uninfected controls (25)	P. falciparum	Acute malaria (25): 38.00±5.0 months, severe malaria (25): 42.00±7.1 months, uninfected controls (25): 36.0±5.3 months	0–5 years	Children	Severe and non-severe malaria	Symptomatic malaria	GSH peroxidase levels were lower in malaria than uninfected controls.	Not specified							Not specified	Microscopy	Aebi (1984)
10	Oluboyo et al., 2020	2020	2010-2023	Cross-sectional study	Nigeria	Africa	Not specified	Patients with malaria (70): severe malaria (30), uncomplicated malaria (40), uninfected controls (20)	P. falciparum	Not specified	6 months-15 years	Children	Severe and non-severe malaria	Symptomatic malaria	GSH peroxidase levels were lower in malaria than uninfected controls.	Patients with P. falciparum malaria (70): severe malaria (30): 31.41 ± 5.5, uncomplicated malaria (40): 55.68 ± 12.13, uninfected controls (20): 157.38 ± 24.5	70	45.27	15.68	20	157.38	24.5	Not specified	Microscopy	ELISA
11	Osuji et al., 2012	2012	2010-2023	Cross-sectional study	Nigeria	Africa	Not specified	Patients with malaria (29), uninfected controls (30)	P. falciparum	39 ± 18 years	Not specified	Not specified	Symptomatic and asymptomatic malaria	Symptomatic and asymptomatic malaria	1. GSH peroxidase levels were lower in malaria than uninfected controls. 2. GSH peroxidase was negatively associated with parasite density.	Patients with P. falciparum malaria (29): 52.56 ± 1.95 U/gHb, uninfected controls (30): 66.58 ± 2.71 U/gHb	29	52.56	1.95	30	66.58	2.71	463.80 ± 132.44	Microscopy	Randox Laboratories Ltd, UK
12	Ozojiofor et al., 2021	2021	2010-2023	Cross-sectional study	Nigeria	Africa	2018-2019	Patients with malaria (50), uninfected controls (20)	P. falciparum	Not specified	10-60 years	All age groups	Symptomatic malaria	Symptomatic malaria	1. GSH peroxidase levels were lower in malaria than uninfected controls. 2. GPx level was found to be higher in the moderate than in the low and high parasitaemic group and they were lower in the high compared to the low parasitaemia group	Patients with P. falciparum malaria (50): 1.52 ± 0.22 µmol/ml, uninfected controls (20): 2.74 ± 0.48 µmol/ml	50	1.52	0.22	20	2.74	0.48	Not specified	Microscopy/RDT	Not specified
13	Pabon et al., 2003	2003	2000-2009	Cross-sectional study	Colombia	South America	2001	Patients with malaria (84), uninfected controls (23)	P. falciparum/P. vivax	Patients with malaria (84): 24 years, uninfected controls (23): 27 years	15-37 years	Adults	Non-severe malaria	Symptomatic malaria	1. GSH peroxidase levels were higher in malaria than uninfected controls.No difference in GSH peroxidase levels between P. falciparum and P. vivax malaria.	Patients with malaria (84): 11,884.2 ± 5,673.5 U/L, P. falciparum (52): 11,302.2 ± 5200.2 U/L, P. vivax (31): 12,832.1 ± 6445.3 U/L, uninfected controls (23): 9,672.6 ± 4,606.6 U/L	84	11884.2	5673.5	23	9672.6	4606.6	P. falciparum (52): 5366, P. vivax (31): 11695	Microscopy	Randox Laboratories Ltd, UK
14	Prabhu et al., 2021	2021	2010-2023	Cross-sectional study	India	Asia	Not specified	Patients with malaria (200), uninfected controls (100)	P. falciparum/P. vivax	Not specified	Not specified	Not specified	Not specified	Not specified	GSH peroxidase levels were lower in malaria than uninfected controls.	P. falciparum (96): 50.21+ 5.58 IU/L, P. vivax (104): 48.56+ 5.81 IU/L, uninfected controls (100): 195.82+ 8.46 IU/L	200	49.35	5.75	100	195.82	8.46	Not specified	Microscopy	Elhassan et al., (2010)
15	Shalayel et al., 2014	2014	2010-2023	Cross-sectional study	Sudan	Africa	Not specified	Patients with malaria (40), uninfected controls (10)	P. falciparum	Not specified	2-75 years	All age groups	Not specified	Not specified	GSH peroxidase levels were lower in malaria than uninfected controls.	Patients with malaria (40): thrombocytopenic group (10): 112.0 ± 4.23 U/L, non-thrombocytopenic group (30): 384.0 ± 49.46 U/L, uninfected controls (10): 1979 ± 70.49 U/L	40	316	126.69	10	1979	70.49	Not specified	Microscopy	Paglia and Valentine (1967)
16	Sohail et al., 2010	2010	2010-2023	Cross-sectional study	India	Asia	Not specified	Patients with malaria (170), uninfected controls (26)	P. falciparum/P. vivax	P. falciparum (54): 28.6, P. vivax (116): 30.3, uninfected controls (26): 28.4	Not specified	Not specified	Not specified	Not specified	1. GSH peroxidase levels were higher in malaria than uninfected controls.No difference in GSH peroxidase levels between P. falciparum and P. vivax malaria.	P. falciparum (54): 6.05 ± 0.96 nmol/mg, P. vivax (116): 5.85 ± 1.29 nmol/mg, uninfected controls (26): 3.15 ± 0.05 nmol/mg	170	5.91	1.19	26	3.15	0.05	Not specified	Microscopy/RDT	McFarland et al. (1999)
Abbreviations: N_malaria, number of malaria cases; Mean_malaria, mean GPx levels in malaria cases; SD_malaria, standard deviation of GPx in malaria cases; N_control, number of uninfected cases; Mean_control, mean GPx levels in uninfected cases; SD_control, standard deviation of GPx in uninfected cases;
