# Supplementary material for: Impact of malaria on glutathione peroxidase levels: a systematic review and meta-analysis
Source: Sci Rep. 2023 Aug 25;13:13928. doi: 10.1038/s41598-023-41056-x (PMC10457399; doi:10.1038/s41598-023-41056-x)
Supplement: Supplementary file 4 — Supplementary Table S3. [file 41598_2023_41056_MOESM4_ESM.xls]

## Sheet: Case-control studies
Impact of malaria on glutathione peroxidase levels: A systematic review and meta-analysis Running title: Glutathione peroxidase in malaria patients Manas Kotepui1, Aongart Mahittikorn2*, Nsoh Godwin Anabire3,4, Kwuntida Uthaisar Kotepui1* 1Medical Technology, School of Allied Health Sciences, Walailak University, Tha Sala, Nakhon Si Thammarat, Thailand 2Department of Protozoology, Faculty of Trop…
Table S3. Quality of the included studies
JBI CRITICAL APPRAISAL CHECKLIST FOR CASE CONTROL STUDIES
No.	Study	1. Were the groups comparable other than the presence of disease in cases or the absence of disease in controls?	2. Were cases and controls matched appropriately?	3. Were the same criteria used for identification of cases and controls?	4. Was exposure measured in a standard, valid and reliable way?	5. Was exposure measured in the same way for cases and controls?	6. Were confounding factors identified?	7. Were strategies to deal with confounding factors stated?	8. Were outcomes assessed in a standard, valid and reliable way for cases and controls?	9. Was the exposure period of interest long enough to be meaningful?	10. Was appropriate statistical analysis used?	Overall appraisal:
1	Bilgin et al., 2012	Yes	Yes	Yes	Yes	Yes	Yes	Yes	Yes	Unclear	Yes	Include

## Sheet: Cross-sectional studies
JBI CRITICAL APPRAISAL CHECKLIST FOR ANALYTICAL CROSS SECTIONAL STUDIES
No.	Study	1. Were the criteria for inclusion in the sample clearly defined?	2. Were the study subjects and the setting described in detail?	3. Was the exposure measured in a valid and reliable way?	4. Were objective, standard criteria used for measurement of the condition?	5. Were confounding factors identified?	6. Were strategies to deal with confounding factors stated?	7. Were the outcomes measured in a valid and reliable way?	8. Was appropriate statistical analysis used?	Overall appraisal:
1	Atiba et al., 2021	Yes	Yes	Yes	Yes	Yes	Yes	Yes	Yes	Include
2	Atiku et al., 2019	Yes	Yes	Yes	Yes	No	No	Yes	Yes	Include
3	Babalola et al., 2020	Yes	Yes	Yes	Yes	Yes	Yes	Yes	Yes	Include
4	Delmas-Beauvieux et al., 1995	Yes	Yes	Yes	Yes	No	No	Yes	Unclear	Include
5	Erel et al., 2001	Yes	Yes	Yes	Yes	No	No	Yes	Yes	Include
6	Oluboyo et al., 2020	Yes	Yes	Yes	Yes	Yes	Yes	Yes	Yes	Include
7	Osuji et al., 2012	Yes	Yes	Yes	Yes	Yes	Yes	Yes	Yes	Include
8	Ozojiofor et al., 2021	Yes	Yes	Yes	Yes	Yes	Yes	Yes	Yes	Include
9	Pabon et al., 2003	Yes	Yes	Yes	Yes	Yes	Yes	Yes	Yes	Include
10	Prabhu et al., 2021	Unclear	Yes	Yes	Yes	No	No	Yes	Yes	Include
11	Shalayel et al., 2014	Yes	Yes	Yes	Yes	Unclear	Unclear	Yes	Yes	Include
12	Sohail et al., 2010	No	No	Yes	Yes	Yes	Yes	Yes	Yes	Include

## Sheet: Cohort studies
CHECKLIST FOR COHORT STUDIES
No.	Study	1. Were the two groups similar and recruited from the same population?	2. Were the exposures measured similarly to assign people to both exposed and unexposed groups?	3. Was the exposure measured in a valid and reliable way?	4. Were confounding factors identified?	5. Were strategies to deal with confounding factors stated?	6. Were the groups/participants free of the outcome at the start of the study (or at the moment of exposure)?	7. Were the outcomes measured in a valid and reliable way?	8. Was the follow up time reported and sufficient to be long enough for outcomes to occur?	9. Was follow up complete, and if not, were the reasons to loss to follow up described and explored?	10. Were strategies to address incomplete follow up utilized?	11. Was appropriate statistical analysis used?	Overall appraisal:
1	Das BS and Nanda NK, 1999	Yes	Yes	Yes	Yes	Yes	Yes	Yes	Yes	Yes	No	Yes	Include
2	Oluba OM, 2019	Yes	Yes	Yes	Yes	Yes	Yes	Yes	Unclear	Unclear	Unclear	Yes	Include

## Sheet: Experimental study
CHECKLIST FOR EXPERIMENTAL STUDY
No.	Study	1. Is it clear in the study what is the ‘cause’ and what is the ‘effect’ (i.e. there is no confusion about which variable comes first)?	2. Were the participants included in any comparisons similar?	3. Were the participants included in any comparisons receiving similar treatment/care, other than the exposure or intervention of interest?	4. Was there a control group?	5. Were there multiple measurements of the outcome both pre and post the intervention/exposure?	6. Was follow up complete and if not, were differences between groups in terms of their follow up adequately described and analyzed?	7. Were the outcomes of participants included in any comparisons measured in the same way?	8. Were outcomes measured in a reliable way?	9. Was appropriate statistical analysis used?	Overall appraisal:
1	Olaniyan et al., 2016	Yes	Yes	Yes	Yes	Yes	Yes	Yes	Yes	Yes	Included
